# Supplementary material for: Datasets evidencing research on classroom practice in L2 disciplinary writing
Source: Data Brief. 2019 Jul 9;25:104222. doi: 10.1016/j.dib.2019.104222 (PMC6661450; doi:10.1016/j.dib.2019.104222)
Supplement: Supplementary file 1 [file mmc1.zip]

Archive with 15 entries (14 files):
- EXCEL FILES and Word File as Supplementary Materials/
- EXCEL FILES and Word File as Supplementary Materials/FILE #1 Table (1).xlsx
- EXCEL FILES and Word File as Supplementary Materials/FILE #15 Table (12).xlsx
- EXCEL FILES and Word File as Supplementary Materials/FILE #2 Table (2).xlsx
- EXCEL FILES and Word File as Supplementary Materials/FILE #4 Table (4).xlsx
- EXCEL FILES and Word File as Supplementary Materials/FILE #7 Table (7).xlsx
- EXCEL FILES and Word File as Supplementary Materials/FILE #14 Table (11).xlsx
- EXCEL FILES and Word File as Supplementary Materials/FILE #13 Table (10).xlsx
- EXCEL FILES and Word File as Supplementary Materials/FILE #6 Table (6).xlsx
- EXCEL FILES and Word File as Supplementary Materials/FILE #5 Table (5).xlsx
- EXCEL FILES and Word File as Supplementary Materials/FILE #3 Table (3).xlsx
- EXCEL FILES and Word File as Supplementary Materials/FILE #12 Table (9).xlsx
- EXCEL FILES and Word File as Supplementary Materials/FILE #8 Table (8).xlsx
- EXCEL FILES and Word File as Supplementary Materials/FILE #9-11 Figures (1), (2), (3) .docx
- EXCEL FILES and Word File as Supplementary Materials/FILE #16 Table 13.xlsx
