# Supplementary material for: Datasets evidencing research on classroom practice in L2 disciplinary writing
Source: Data Brief. 2019 Jul 9;25:104222. doi: 10.1016/j.dib.2019.104222 (PMC6661450; doi:10.1016/j.dib.2019.104222)
Supplement: Supplementary file 1 [file mmc1.zip › EXCEL FILES and Word File as Supplementary Materials/FILE #1 Table (1).xlsx]

## Sheet: Sheet1
Table 1
Science and Engineering participants’ unprocessed pre-and post-lesson written abstracts
Pre-lesson conference abstracts	Post-lesson conference abstracts
The impact of new architectural typologies on the lifestyle of the elderly in China (Student 2, Sc & Engr, CHINESE) The aim of this paper is to study the changing housing architectural types in China and impact on the elderly lifestyle. The study has been out to research changes in the new structure building and effect on elderly social lifestyle. There have been 50 cases in a Chinese second-tier…	Since China’s opening-up policy in the 1980s, new architectural typologies have emerged different from traditional Chinese living houses. The housing architectural changes are fast spreading in China with effects on people’s existence. This research studies the new architectural typologies impact on the lifestyle of the elderly, considered in this research to be aged 65 years and above. Comparati…
Water desalination through low-temperature energy sources (Student 4, Sc &Engr CHINESE) Water centrality to human being for drinking and cooking and for other survival activities such as farming have stayed paramount. But over 70% of the world water lies in the ocean meaning that this amount of water is salty. Desalination become a vital process in reaching this vast amount of water. This study e…	Water is central to humans for direct consumption and for other activities such as farming. More than 70% of the world’s water is sea water which is salty. This study evaluates the technical efficiency of main ways of water desalination including thermal, electrical and pressure. The approach is dependent upon the criterion of low-temperature energy sources which can lead to efficient distillatio…
