# Supplementary material for: Datasets evidencing research on classroom practice in L2 disciplinary writing
Source: Data Brief. 2019 Jul 9;25:104222. doi: 10.1016/j.dib.2019.104222 (PMC6661450; doi:10.1016/j.dib.2019.104222)
Supplement: Supplementary file 1 [file mmc1.zip › EXCEL FILES and Word File as Supplementary Materials/FILE #15 Table (12).xlsx]

## Sheet: Sheet1
Table 12
Classroom activity 2: Analysis, awareness and acquisition [6] of abstract-moves
Activity	Instruction: Using the provided model abstract in your discipline, complete the below activities:
(a)	Work alone, find and underline the following word-chunks or other words like them: (i) “current practices show that”, “… calls attention to…”, “numerous studies have been done in this field but there are significant gaps in”, etc. (e.g. Jiang & Hyland [7]) (ii) “this study aims to…/seeks to…/explores/explored/the aim of this study was”, etc. (e.g. Jiang and Hyland [8]) (iii) “the gap is addressed…
(b)	Compare your results with someone in your discipline, and discuss the idea expressed to the right-hand side of your underlined word-chunks
(c )	Work alone and match the following “move-structures” (Hyland [12]) to the word-chunk categories in activity (a): (i) Move 2: Purpose/Aim, (ii) Move 5: Conclusion/Implication, (iii) Move 3: Method, (iv) Move 1: Introduction, (iv) Move 4: Product/Result
(d)	Compare your practice in activity (c) with another person’s practice. That person should be from a different discipline category (Hard Discipline versus Soft Disciplines): -What similarities and differences do you find in the types of moves used in your discipline and in the other person’s specialist area?
