# Supplementary material for: Datasets evidencing research on classroom practice in L2 disciplinary writing
Source: Data Brief. 2019 Jul 9;25:104222. doi: 10.1016/j.dib.2019.104222 (PMC6661450; doi:10.1016/j.dib.2019.104222)
Supplement: Supplementary file 1 [file mmc1.zip › EXCEL FILES and Word File as Supplementary Materials/FILE #2 Table (2).xlsx]

## Sheet: Sheet1
Table 2
Business School (Buss) participants’ unprocessed pre-and post-lesson written abstracts
Pre-lesson conference abstracts	Post-lesson conference abstracts
The Belt and road initiative as a tool for peace in South-East Asia (Student 6, Buss, CHINESE). Since 2008 and beyond when China’s rise became obvious to the world due to the economic downturn witnessed in the developed world, tensions have also become noticed in the media between China and countries around it, the geographically and demographically smaller nations. Such tensions mostly centred a…	Since 2008 and beyond when China’s rise became obvious to the world due probably to the economic downturn witnessed in the developed world, tensions have also become noticeable in the media between China and countries around it which are geographically and demographically smaller. This study argues that the belt and road project. Proposed by the Chinese President Xi Jinpin in 2013, can bring abou…
Innovation as a catalyst for firm’s change and sustenance in the Shanghai area of China (Student 7 Buss, CHINESE) There are current approaches to the understanding of companies’ growth with the role played by innovation stressed. The stress is on technological innovation as separately connecting to internal strengths, regional status and social systems, independently treated. A systemic approach …	Innovation is increasingly seen as a core measure for the assessment of companies’ growth, although it is often separately linked to internal strengths, regional status and social systems. This research aims to eclectically investigate the innovative status of selected companies in the Shanghai area of China by eclectically examining their internal, regional and social links factors together in r…
