# Supplementary material for: Datasets evidencing research on classroom practice in L2 disciplinary writing
Source: Data Brief. 2019 Jul 9;25:104222. doi: 10.1016/j.dib.2019.104222 (PMC6661450; doi:10.1016/j.dib.2019.104222)
Supplement: Supplementary file 1 [file mmc1.zip › EXCEL FILES and Word File as Supplementary Materials/FILE #4 Table (4).xlsx]

## Sheet: Sheet1
Table 4
Pre- and post-interventions raw scores on a scale of 1-5
Student	Pre-Lesson/ Post-Lesson Scores	Inclusion of moves					Occurrence of linguistic features
		M1	M2	M3	M4	M5	PS	PSV	HEDG	COH
Student 1 JAPANESE (Sc & Engr)	PreL Score	1	3	3	2	1	2	2	1	2
	PostL Score	4	5	5	5	4	4	4	4	3
Student 2 CHINESE (Sc &Engr)	PreL Score	2	3	2	2	1	1	2	1	2
	PostL Score	4	4	5	5	4	4	4	3	3
Student 3 NIGERIAN (Sc &Engr)	PreL Score	2	3	2	2	2	2	2	2	1
	PostL Score	5	5	5	5	4	5	4	3	4
Student 4 CHINESE (Sc &Engr)	PreL Score	2	2	3	2	1	2	2	1	2
	PostL Score	4	5	5	5	4	4	4	3	3
Student 5 INDIAN (Buss)	PreL Score	2	3	3	3	2	2	3	3	2
	PostL Score	5	5	5	5	4	5	5	5	5
Student 6 CHINESE (Buss)	PreL Score	3	4	4	3	2	2	3	3	2
	PostL Score	5	4	5	5	4	5	5	4	4
Student 7 CHINESE (Buss)	PreL Score	3	3	3	3	2	3	4	3	2
	PostL Score	4	5	5	5	4	5	5	4	4
Student 8 JAPANESE (Hum & Soc Sc)	PreL Score	1	3	3	3	2	2	2	3	2
	PostL Score	5	5	5	5	4	5	4	5	4
Student 9 CHINES (Hum & Soc Sc)	PreL Score	2	3	2	3	2	2	3	2	2
	PostL Score	5	5	5	5	4	5	5	5	5
Student 10 CHINESE (Hum & Soc Sc)	PreL Score	2	2	2	3	2	2	2	2	2
	PostL Score	4	5	5	4	4	4	4	4	5
