# Supplementary material for: Datasets evidencing research on classroom practice in L2 disciplinary writing
Source: Data Brief. 2019 Jul 9;25:104222. doi: 10.1016/j.dib.2019.104222 (PMC6661450; doi:10.1016/j.dib.2019.104222)
Supplement: Supplementary file 1 [file mmc1.zip › EXCEL FILES and Word File as Supplementary Materials/FILE #7 Table (7).xlsx]

## Sheet: Sheet1
Table 7
Paired t-test of CA moves inclusion in the pre-and post-lessons
t-test	Pre-Lesson test	Post-Lesson test
Mean Variance Stand. Dev. Number	4.6 0.2526 0.5026 20	4.7 0.2172 0.466 30
t-test 0.7092 degrees of freedom 39 critical value 2.023
The absolute value of the calculated t is smaller than critical value (0.7092<2.023), so the means are not significantly different.
