# Supplementary material for: Datasets evidencing research on classroom practice in L2 disciplinary writing
Source: Data Brief. 2019 Jul 9;25:104222. doi: 10.1016/j.dib.2019.104222 (PMC6661450; doi:10.1016/j.dib.2019.104222)
Supplement: Supplementary file 1 [file mmc1.zip › EXCEL FILES and Word File as Supplementary Materials/FILE #14 Table (11).xlsx]

## Sheet: Sheet1
Table 11
Qualitative Data Collection: Semi-structured questions for the collection of learner’s classroom experiences
Instruction: Looking back at the activities and interactions in the class on conference abstract writing, describe how you feel/felt. For each of the below listed classroom practice aspect, freely state your experience*
Question no.	Question-prompt as focused on classroom practice aspect
1	Sample abstracts used in class during the lesson
2	Example linguistic features used during the lesson
3	Worksheets used during the lesson (specify where you possibly can)
4	Conference calls for abstracts used in class
5	Other materials you would wish to mention
6	The classroom activity on “understanding the entire abstract components”
7	The classroom activity on “understanding the units within an abstract paragraph”
8	The class activities on re-drafting your abstracts
9	Working with fellow students within your discipline during the class pair and group activities (please, provide specific examples)
* Ample spacing was provided for the free writing of comments in the originally administered questionnaire
