# Supplementary material for: Datasets evidencing research on classroom practice in L2 disciplinary writing
Source: Data Brief. 2019 Jul 9;25:104222. doi: 10.1016/j.dib.2019.104222 (PMC6661450; doi:10.1016/j.dib.2019.104222)
Supplement: Supplementary file 1 [file mmc1.zip › EXCEL FILES and Word File as Supplementary Materials/FILE #13 Table (10).xlsx]

## Sheet: Sheet1
Table 10
Descriptors used in marking the abstracts
Criteria	Possible Marks	Descriptors	Earned Marks
Inclusion of CA structure moves	5	“Core” moves inclusion (e.g. Move 2: research aim/problem; Move 3: method/procedure used; Move 4: findings). -Abstract is in single paragraph, key words are listed at the bottom. -Some of these are present: identification of research gap, contribution to knowledge, theoretical framework.
	4	“Core” moves included. -Abstract in single paragraph, and lists key words at the bottom. -Research problem is included
	3	Majority of moves are included with one “core” moves missing. -Abstract is in single paragraph. Key words are listed below it.
	2	Majority of moves included with two “core” moves missing. -Abstract is in single paragraph. Key words are not listed.
	1	Only one or no “core” move is included. - Abstract is written in two or more paragraphs and there are no key words listed.
Use of relevant tenses	5	Present simple/present perfect/past simple used to express the research “need issue” or gap/problem, research aim (e.g. in moves 1&2). -Past simple is used to state how the data was collected (e.g. in Move 3). Present simple, past simple/present perfect used to state how the analysis was done. -Results are stated, e.g. in the present simple, past simple. -Implications expressed, e.g. in present s…
	4	Present simple, past simple and present perfect are mostly appropriately used. There are very few problems of verb agreement and verb tense.
	3	Present simple/past simple over-used and incorrectly mixed with other tenses. -There are problems with verb agreement. No verb tense which interfere with clarity of communication.
	2	Present simple, past simple are hardly used. There are significant problems of verb agreement and verb tense, which make meaning unclear/place a strain on the reader.
	1	Majority of the verbs are incorrectly used -Communication significantly breaks down and the reader is highly strained
Inclusion of hedging	5	Hedging is correctly used, e.g. to state research gap (Move 1) and implications (Move 5). -Hedging is skillfully and appropriately used in other move structures.
	4	Hedging is used, e.g. in either Move 1 or Move 2, and/or is correctly attempted in other moves.
	3	Hedging is not used in Move 1 or 2. -May be correctly attempted in other moves.
	2	Hedging is incorrectly attempted in all moves
	1	Hedging is not attempted anywhere in the abstract.
Use of passive	5	Passive is used, e.g. in methodology (Move 3), findings (Move 4) (e.g. with past simple/present perfect). -Passive is highly appropriately used in other moves
	4	Passive is used in either Move 3 or Move 4. -It is attempted in other moves
	3	Passive in neither used in Move 3 nor 4 but is attempted in other moves.
	2	Passive is nether used in Move 3 nor 4 and is unsuccessfully attempted in other moves
	1	Passive not attempted anywhere in the abstract
Inclusion of cohesive markers	5	Sophisticated argument and line of logic -Consistent and appropriate use of cohesive markers.
	4	Some level of sophistication in argument with a clear logic -Appropriate use of cohesive markers with minor inconsistencies
	3	Clear argument with occasional breakdowns -Cohesive devices are adequately uses but there are minor inconsistencies
	2	Argument and line of logic can be followed but with frequent breakdowns -Acceptable use of cohesive devices but there are inconsistencies
	1	Argument and line of logic can be discerned but requires reader’s effort -Cohesive markers are mostly inappropriately used
