# Supplementary material for: Datasets evidencing research on classroom practice in L2 disciplinary writing
Source: Data Brief. 2019 Jul 9;25:104222. doi: 10.1016/j.dib.2019.104222 (PMC6661450; doi:10.1016/j.dib.2019.104222)
Supplement: Supplementary file 1 [file mmc1.zip › EXCEL FILES and Word File as Supplementary Materials/FILE #6 Table (6).xlsx]

## Sheet: Sheet1
Table 6
Paired t-test of CA moves inclusion in the pre-and post-lessons
t-test	Pre-Lesson test	Post-Lesson test
Mean Variance Stand. Dev. Number	2272.9 276976.9889 526.286 10	5084 310342.8889 557.0843 10
t-test 16.7792 degrees of freedom 9 critical value 2.262
The absolute value of the calculated t exceeds the critical value (16.7792>2.262), so the means are significantly different at p < 0.05.
