# Supplementary material for: Datasets evidencing research on classroom practice in L2 disciplinary writing
Source: Data Brief. 2019 Jul 9;25:104222. doi: 10.1016/j.dib.2019.104222 (PMC6661450; doi:10.1016/j.dib.2019.104222)
Supplement: Supplementary file 1 [file mmc1.zip › EXCEL FILES and Word File as Supplementary Materials/FILE #5 Table (5).xlsx]

## Sheet: Sheet1
Table 5
Paired t-test of CA moves inclusion in the pre-and post-lessons
t-test	Pre-Lesson test	Post-Lesson test
Mean Variance Stand. Dev. Number	25673.4 45893734.0444 6774.4914 10	52118.9 20978332.1 4580.2109 10
t-test 15.2204 degrees of freedom 9 critical value 2.262
The absolute value of the calculated t exceeds the critical value (15.2204>2.262), so the means are significantly different at p < 0.05.
