# Supplementary material for: Datasets evidencing research on classroom practice in L2 disciplinary writing
Source: Data Brief. 2019 Jul 9;25:104222. doi: 10.1016/j.dib.2019.104222 (PMC6661450; doi:10.1016/j.dib.2019.104222)
Supplement: Supplementary file 1 [file mmc1.zip › EXCEL FILES and Word File as Supplementary Materials/FILE #3 Table (3).xlsx]

## Sheet: Sheet1
Table 3
Humanities and Social Science participants’ unprocessed pre-and post-lesson written abstracts
Pre-lesson conference abstracts	Post lesson conference abstracts
Cultural representations in digital translations: A study of WeChat (Student 8, Hum & Soc Sc, JAPANESE) This research has aimed to show that the spread of IPhone worldwide has come with the innovative idea of applications for ease of communication and other commercial functions. Along with languages of communication on the apps such as English and Chinese, translation modes have been further encr…	The spread of IPhone worldwide has come with the innovative idea of applications for ease of communication and other commercial functions. To make communication across language boundaries even easier, translation modes have been encrypted on the apps. In this article, we intend to deal with research that examines Chinese to English, and vice versa, text translation on WeChat app in order to explo…
Misused and omitted prepositions in the written English of Chinese first year university students (Student 10, Hum & Soc Sc, CHINESE) Conceptual expressions in the indication of relationships between nouns and verbs through prepositional use differ between English and Chinese languages. In their written English, Chinese learners of English can vary the use of prepositions as influenced by notions…	Conceptual transfer from L1 to L2 possibly affect the expression of meaning in various ways, including stating the relationship between nouns and verbs through the use of prepositions. In effect, this this study carries out a corpus analysis of the written English of Chinese first-year university students to examine cases when the students fail to use or misuse prepositions due to conceptual tran…
