# Supplementary material for: Datasets evidencing research on classroom practice in L2 disciplinary writing
Source: Data Brief. 2019 Jul 9;25:104222. doi: 10.1016/j.dib.2019.104222 (PMC6661450; doi:10.1016/j.dib.2019.104222)
Supplement: Supplementary file 1 [file mmc1.zip › EXCEL FILES and Word File as Supplementary Materials/FILE #12 Table (9).xlsx]

## Sheet: Sheet1
Table 9
Students’ experiences of the classroom intervention
Participants	Learning experience
Student 10	The work about understanding the other abstracts given to us when we were in the lesson made me feel like I was learning from other experienced writers to do my own correction and writing of the conference abstract in my field.
Student 3	I compared the abstract I studied in my area with students from other subjects and I feel there is some difference between engineering abstracts and abstracts in arts faculty. Engineering abstracts are shorter and they go straight to the point. I am learning to write like this.
Student 6	Splitting the abstracts into components made it easier for us to understand the content structures. Knowing that the abstract has key moves became easier. I used this to correct my draft
Student 8	I was able to find out myself the structure parts within an abstract now I know that I can write an abstract in five movements. Before I tried to write an abstract like a summary of the paper I am working on The exercises [activities] helped us to know what should be included in an abstract
Student 6	My attention was drawn to language patterns that I can now write properly in abstracts. I can state ideas in a more indirect style that is more academic and can link the ideas to flow on nicely
Student 10	The conference call for papers helped me to find a topic. Working together on it in class made me to read it more carefully and the breakdown of themes made a lot of sense to me I build a topic from one of the themes.
Student 5	Lively and chatty. I expected that the teacher will tell us everything about writing conference abstracts like in a normal university lecture but we did all the talking and discussion. I think that I was able to learn more like this way by practice with others.
Student 4	Like a workshop we found out things ourselves by exchanging ideas and breaking down many sentences in the abstracts we were given in the class. I copied this to improve my old abstract draft.
Student 1	Exchanging arguments with PhD students from the arts and social science make the learning very meaningful to me. I am now appreciative of how abstracts writing in my field is different from other fields.
Student 7	For me I think the different stages during the lesson was a step by step way of learning how to write and correct abstracts. It is like the skill of writing, checking, comparing and changing sentences to write ideas that will be acceptable for conference presentation.
Student 2	As a PhD student in Engineering, it is a common practice to work in groups. Hence this aspect of the lecture was very convenient. It helped me to correct my draft abstract
