# Supplementary material for: Datasets evidencing research on classroom practice in L2 disciplinary writing
Source: Data Brief. 2019 Jul 9;25:104222. doi: 10.1016/j.dib.2019.104222 (PMC6661450; doi:10.1016/j.dib.2019.104222)
Supplement: Supplementary file 1 [file mmc1.zip › EXCEL FILES and Word File as Supplementary Materials/FILE #8 Table (8).xlsx]

## Sheet: Sheet1
Table 8
Paired t-test of CA moves inclusion in the pre-and post-lessons
t-test	Pre-Lesson test	Post-Lesson test
Mean Variance Stand. Dev. Number	3.6875 0.3625 0.6021 16	4.625 0.2172 0.4946 24
t-test 5.1738 degrees of freedom 28 critical value 2.048
The absolute value of the calculated t exceeds the critical value (5.1738>2.048), so the means are significantly different.
