# Supplementary material for: Datasets evidencing research on classroom practice in L2 disciplinary writing
Source: Data Brief. 2019 Jul 9;25:104222. doi: 10.1016/j.dib.2019.104222 (PMC6661450; doi:10.1016/j.dib.2019.104222)
Supplement: Supplementary file 1 [file mmc1.zip › EXCEL FILES and Word File as Supplementary Materials/FILE #16 Table 13.xlsx]

## Sheet: Sheet1
Table 13
Activity 3: Analysis, awareness and acquisition (Swales & Feak [13]) of abstracts linguistic features
Activity	Instruction: Read the provided model abstract in your field and answer the questions below
(a)	Individually read the model abstract and underline these language features: (i) Present simple, (ii) Cautious language (hedging), (iii) Passive voice (iv) Specialist keywords, (v) Cohesive links
(b)	Compare your practice in (a) with another person’s practice. That person should be from a different discipline category (Hard Discipline versus Soft Disciplines): What similarities and differences (between your disciplinary abstract and the other person’s) do you notice in the occurrence of the linguistic feature which you underlined in (a). Clues: Are there more, less, similar usages of cautious…
